# Supplementary material for: Transfer and Persistence of a Multi-Drug Resistance Plasmid in situ of the Infant Gut Microbiota in the Absence of Antibiotic Treatment
Source: Front Microbiol. 2017 Sep 26;8:1852. doi: 10.3389/fmicb.2017.01852 (PMC5622998; doi:10.3389/fmicb.2017.01852)
Supplement: Table S1 — Antibiotic susceptibility tests of selected isolates. MIC values of lineages A, B, and C for sampling time points. One isolate per lineage per sampling time was selected for MIC testing. [file Table1.XLSX]

## Sheet: Ark1
Lineage	Lineage A				Lineage B			Lineage C
Sampling Time	2w1	4w	2m	6m1	2m1	6m	12m1	12m1
Antibiotic (ug/mL)
Ampicillin	2	2	512	512	512	512	512	2
Piperacillin	1	1	64	64	32	32	32	0.5
Mecillinam	0.125	0.125	1	1	1	1	0.5	0.125
Ceftazidime	0.25	0.25	0.25	0.25	0.0625	0.125	0.125	0.125
Cefuroxime	8	8	8	8	2	4	2	2
Cefoxitin	2	4	4	4	8	4	8	2
Chloramphenicol	1	1	1	1	1	1	1	1
Gentamicin	0.5	0.5	0.5	0.5	1	1	1	1
Tobramycin	0.25	0.25	0.5	0.125	0.5	0.25	0.5	0.5
Streptomycin	2	2	64	128	128	128	128	4
Nalidixic Acid	1	1	1	1	1	0.5	1	0.5
Tetracycline	0.5	0.5	0.5	0.5	1	1	0.5	1
Trimethoprim	4	4	2	4	0.125	0	0.125	0.125
Sulfamethoxazole	8	16	1024	1024	512	1024	1024	512
