# Supplementary material for: Transfer and Persistence of a Multi-Drug Resistance Plasmid in situ of the Infant Gut Microbiota in the Absence of Antibiotic Treatment
Source: Front Microbiol. 2017 Sep 26;8:1852. doi: 10.3389/fmicb.2017.01852 (PMC5622998; doi:10.3389/fmicb.2017.01852)
Supplement: Table S2 — SNP comparison lineage A and B. Number of SNPs between the lineages using selected isolates. The rows of the table indicate the reads that were used aligned to contigs of the isolate as indicated in the column. [file Table2.XLSX]

## Sheet: Ark1
		Aligned to contigs from
		Lineage A	Lineage B	Lineage C
		2w2	2m2	12m2
Reads from	Lineage A 2w2		94346	7324
	Lineage B 2m2	95215		94797
	Lineage C 12m2	7297	92100
