# Supplementary material for: Transfer and Persistence of a Multi-Drug Resistance Plasmid in situ of the Infant Gut Microbiota in the Absence of Antibiotic Treatment
Source: Front Microbiol. 2017 Sep 26;8:1852. doi: 10.3389/fmicb.2017.01852 (PMC5622998; doi:10.3389/fmicb.2017.01852)
Supplement: Table S3 — SNP comparison lineage A and C. Coverage of the total genomic content between the lineages using selected isolates. The rows of the table indicate the reads that were used aligned to contigs of the isolate as indicated in the column. [file Table3.XLSX]

## Sheet: Ark1
		Aligned to contigs from
		Lineage A	Lineage B	Lineage C
		2w2	2m2	12m2
Reads from	A 2w2		0.8	0.936
	B 2m2	0.823		0.82
	C 12m2	0.955	0.797
