# Supplementary material for: Transfer and Persistence of a Multi-Drug Resistance Plasmid in situ of the Infant Gut Microbiota in the Absence of Antibiotic Treatment
Source: Front Microbiol. 2017 Sep 26;8:1852. doi: 10.3389/fmicb.2017.01852 (PMC5622998; doi:10.3389/fmicb.2017.01852)
Supplement: Table S4 — Within lineage SNPs. Table containing the SNPs from lineage A, B, and C, respectively, including the annotation and whether the amino acid change was synonymous or non-synonymous. [file Table4.XLSX]

## Sheet: Ark1
Lineage A
Contig number	Position	2w2	2w1	4w	2m	6m1	6m2	Annotation	AA Change
5	27035	A		G	G	G	G
7	282598	G			A			Formate hydrogenlyase subunit 2	synonymous
32	38337	A			C			Betaine aldehyde dehydrogenase (EC 1.2.1.8)	nonsynonymous
13	108313	C			T			Phosphoenolpyruvate carboxylase (EC 4.1.1.31)	nonsynonymous
12	157912	G				A		Putative inner membrane protein	synonymous
52	28325	C				A		Protein fdrA	nonsynonymous
239	107	T				C
93	2581	T					C
8	11719	G					T	type 1 fimbriae anchoring protein FimD	nonsynonymous
Lineage B
Contig number	Position	2m2	2m1	6m	12m1	12m2	Annotation	AA Change
12	273551	T		A			Putative amidohydrolase	nonsynonymous
20	13798	T		A			FIG00639301: hypothetical protein	nonsynonymous
590	436	G		A			Phage major tail tube protein	synonymous
91	20935	G		A			Alcohol dehydrogenase (EC 1.1.1.1)	nonsynonymous
709	463	G		A
141	121	T		C
64	121	T		C
237	2376	C		G			IncF plasmid conjugative transfer pilin protein TraA	nonsynonymous
37	40257	A		G			LysR family transcriptional regulator lrhA	synonymous
389	490	T		G			Phage capsid scaffolding protein	nonsynonymous
56	41072	T		G			Dipeptide transport system permease protein DppB (TC 3.A.1.5.2)	nonsynonymous
58	4945	A		G
24	63963	A		T	T	T	Oligopeptide transport system permease protein OppB (TC 3.A.1.5.1)	nonsynonymous
28	44283	C		T			Fe2+-dicitrate sensor, membrane component	nonsynonymous
35	41468	A		T			C-terminal domain of CinA type S	nonsynonymous
511	121	C		T			Adenine-specific methyltransferase (EC 2.1.1.72)	nonsynonymous
63	19848	A		T			Type III secretion inner membrane protein	nonsynonymous
593	514	C		T
778	418	G		T
36	2740	T			A	A	Chaperone protein DnaK	nonsynonymous
37	78302	T			A	A	Putative transporting ATPase	nonsynonymous
50	33170	C			A		Putative vimentin	nonsynonymous
80	12348	G			A		D-Galactonate repressor DgoR	nonsynonymous
12	327228	G			A
42	91228	G			C	C	FUSARIC ACID RESISTANCE PROTEIN FUSB/FUSC	nonsynonymous
18	98805	A			T	T	N-succinyl-L,L-diaminopimelate desuccinylase (EC 3.5.1.18)	nonsynonymous
Lineage C
Contig number	Position	12m1	12m2	Annotation	AA Change
35	132	T	C
