# Supplementary material for: Transfer and Persistence of a Multi-Drug Resistance Plasmid in situ of the Infant Gut Microbiota in the Absence of Antibiotic Treatment
Source: Front Microbiol. 2017 Sep 26;8:1852. doi: 10.3389/fmicb.2017.01852 (PMC5622998; doi:10.3389/fmicb.2017.01852)
Supplement: Table S5 — Deleted genes from Linage A. List of annotated genes identified in the deleted chromosomal region of lineage A. [file Table5.XLSX]

## Sheet: Ark1
Category	Annotated genes
Fatty Acid Synthesis	(3R)-hydroxymyristoyl-[ACP] dehydratase (EC 4.2.1.-)
	3-hydroxydecanoyl-[ACP] dehydratase (EC 4.2.1.60)
	3-oxoacyl-[ACP] reductase (EC 1.1.1.100)
	3-oxoacyl-[ACP] synthase
	3-oxoacyl-[ACP] synthase (EC 2.3.1.41) FabV like
	Acyl carrier protein
	Acyl carrier protein (ACP1)
	FIG002571: 4-hydroxybenzoyl-CoA thioesterase domain protein
	FIG018329: 1-acyl-sn-glycerol-3-phosphate acyltransferase
	FIG143263: Glycosyl transferase / Lysophospholipid acyltransferase
	FIGfam138462: Acyl-CoA synthetase, AMP-(fatty) acid ligase
Carbohydrate and Amino Acid Metabolism	D-galactarate dehydratase (EC 4.2.1.42)
	D-galactarate dehydratase (EC 4.2.1.42)
	Tagatose-6-phosphate kinase AgaZ (EC 2.7.1.144)
	Putative O-methyltransferase
	Aspartate aminotransferase (EC 2.6.1.1)
	2-keto-3-deoxy-D-arabino-heptulosonate-7-phosphate synthase I alpha (EC 2.5.1.54)
Iron Scavenging	Glycosyltransferase IroB
	ABC transporter protein IroC
	Trilactone hydrolase IroD
	Periplasmic esterase IroE
	Outer Membrane Siderophore Receptor IroN
	Hemolysin activator protein precursor
	Putative large exoprotein involved in heme utilization or adhesion of ShlA/HecA/FhaA family
Bacteriocins and Virulence	antigen 43 precursor
	Colicin-E1
	mannose-specific adhesin FimH
	Probable microcin H47 secretion/processing ATP-binding protein mchF (EC 3.4.22.-)
	MchC protein Putative F1C and S fimbrial switch Regulatory protein
	type 1 fimbrae adaptor subunit FimF
	type 1 fimbriae anchoring protein FimD
	type 1 fimbriae major subunit FimA
	type 1 fimbriae protein FimI2C
	YeeV toxin protein
Other	Transposase (X4)
	Putative Transposase
	Mobile element protein
	Integrase IS, phage, Tn: Transposon-related functions
	Putative metal chaperone, involved in Zn homeostasis, GTPase of COG0523 family
	entry exclusion protein 2
	membrane: Transport of small molecules: Cations
	FIG021862: membrane protein, exporter
	FIG027190: Putative transmembrane protein
	putative membrane protein (X2)
	putative secretion permease
	putative regulatory protein
	NgrB
	RNA-Arg-TCT
