# Supplementary material for: Transfer and Persistence of a Multi-Drug Resistance Plasmid in situ of the Infant Gut Microbiota in the Absence of Antibiotic Treatment
Source: Front Microbiol. 2017 Sep 26;8:1852. doi: 10.3389/fmicb.2017.01852 (PMC5622998; doi:10.3389/fmicb.2017.01852)
Supplement: Table S6 — Deleted genes from Linage B. List of annotated genes identified in the deleted chromosomal region of lineage B. [file Table6.XLSX]

## Sheet: Ark1
Category	Annotated genes
Virulence	putative regulator PapX protein
	PapG protein
	PapF protein
	PapE protein
	Fimbrial adapter papK precursor
	Periplasmic fimbrial chaperone
	Fimbriae usher protein StfC
	minor pilin subunit PapH
	major pilin subunit PapA
	PapI protein
Iron Scavenging	TonB-dependent receptor
Other	Mobile element protein (X9)
	conserved hypothetical protein; putative exported protein
	hypothetical protein (X4)
	FIG00638040: hypothetical protein
	FIG00638658: hypothetical protein
	FIG00640659: hypothetical protein
	FIG01070050: hypothetical protein
	FIG00641173: hypothetical protein
